# Supplementary material for: NBF2, an Algal Fiber-Rich Formula, Reverses Diabetic Dyslipidemia and Hyperglycemia In Vivo
Source: Int J Mol Sci. 2024 Oct 9;25(19):10828. doi: 10.3390/ijms251910828 (PMC11476984; doi:10.3390/ijms251910828)
Supplement: Supplementary file 1 [file ijms-25-10828-s001.zip]

Archive with 1 entries (1 files):
- ijms-3189079-Supplementary.pdf
